# Supplementary material for: Coupled carbon and nitrogen cycling regulates the cnidarian–algal symbiosis
Source: Nat Commun. 2023 Nov 1;14:6948. doi: 10.1038/s41467-023-42579-7 (PMC10620199; doi:10.1038/s41467-023-42579-7)
Supplement: Supplementary file 4 — Source Data [file 41467_2023_42579_MOESM4_ESM.xlsx]

## Sheet: Fig. 1C
Treatment	Compartment	APE_15N
Control	Epidermis	0.150301
Control	Epidermis	0.193674
Control	Epidermis	0.139538
Control	Epidermis	0.17116
Control	Epidermis	0.224842
Control	Epidermis	0.18114
Control	Epidermis	0.147033
Control	Epidermis	0.158662
Control	Epidermis	0.168506
Control	Epidermis	0.180469
Control	Epidermis	0.203108
Control	Epidermis	0.175765
Control	Epidermis	0.157054
Control	Epidermis	0.178343
Control	Epidermis	0.157674
Control	Epidermis	0.195739
Control	Epidermis	0.151373
Control	Epidermis	0.1543
Control	Epidermis	0.147279
Control	Epidermis	0.175385
Control	Epidermis	0.106627
Control	Epidermis	0.150231
Control	Epidermis	0.176899
Control	Epidermis	0.152019
Control	Gastrodermis	0.184503
Control	Gastrodermis	0.219387
Control	Gastrodermis	0.300018
Control	Gastrodermis	0.258464
Control	Gastrodermis	0.302272
Control	Gastrodermis	0.294917
Control	Gastrodermis	0.258113
Control	Gastrodermis	0.297272
Control	Gastrodermis	0.231577
Control	Gastrodermis	0.204609
Control	Gastrodermis	0.176685
Control	Gastrodermis	0.217342
Control	Gastrodermis	0.257435
Control	Gastrodermis	0.230415
Control	Gastrodermis	0.257727
Control	Gastrodermis	0.24506
Control	Gastrodermis	0.251734
Control	Gastrodermis	0.243472
Control	Gastrodermis	0.251162
Control	Gastrodermis	0.294022
Control	Gastrodermis	0.268231
Control	Gastrodermis	0.262639
Control	Gastrodermis	0.242728
Control	Gastrodermis	0.211492
Pyruvate	Epidermis	0.253397
Pyruvate	Epidermis	0.26797
Pyruvate	Epidermis	0.260524
Pyruvate	Epidermis	0.271164
Pyruvate	Epidermis	0.241875
Pyruvate	Epidermis	0.286748
Pyruvate	Epidermis	0.249667
Pyruvate	Epidermis	0.303082
Pyruvate	Epidermis	0.271028
Pyruvate	Epidermis	0.238646
Pyruvate	Epidermis	0.265736
Pyruvate	Epidermis	0.249917
Pyruvate	Epidermis	0.211038
Pyruvate	Epidermis	0.25054
Pyruvate	Epidermis	0.234246
Pyruvate	Epidermis	0.250427
Pyruvate	Epidermis	0.252004
Pyruvate	Epidermis	0.269181
Pyruvate	Epidermis	0.265324
Pyruvate	Epidermis	0.215478
Pyruvate	Epidermis	0.234419
Pyruvate	Epidermis	0.241607
Pyruvate	Epidermis	0.235152
Pyruvate	Epidermis	0.246249
Pyruvate	Gastrodermis	0.463255
Pyruvate	Gastrodermis	0.596818
Pyruvate	Gastrodermis	0.467775
Pyruvate	Gastrodermis	0.523108
Pyruvate	Gastrodermis	0.578151
Pyruvate	Gastrodermis	0.496986
Pyruvate	Gastrodermis	0.687917
Pyruvate	Gastrodermis	0.632771
Pyruvate	Gastrodermis	0.507379
Pyruvate	Gastrodermis	0.473122
Pyruvate	Gastrodermis	0.587807
Pyruvate	Gastrodermis	0.666423
Pyruvate	Gastrodermis	0.724581
Pyruvate	Gastrodermis	0.658998
Pyruvate	Gastrodermis	0.650428
Pyruvate	Gastrodermis	0.625712
Pyruvate	Gastrodermis	0.540032
Pyruvate	Gastrodermis	0.437324
Pyruvate	Gastrodermis	0.636973
Pyruvate	Gastrodermis	0.519661
Pyruvate	Gastrodermis	0.513347
Pyruvate	Gastrodermis	0.524479
Pyruvate	Gastrodermis	0.578812
Pyruvate	Gastrodermis	0.366932

## Sheet: Fig. 1G
Treatment	Compartment	APE_15N
Control	Epidermis	0.146484
Control	Epidermis	0.152671
Control	Epidermis	0.139922
Control	Epidermis	0.172095
Control	Epidermis	0.178551
Control	Epidermis	0.176805
Control	Epidermis	0.357218
Control	Epidermis	0.251062
Control	Epidermis	0.228983
Control	Epidermis	0.246678
Control	Epidermis	0.20062
Control	Epidermis	0.27743
Control	Epidermis	0.229134
Control	Epidermis	0.247352
Control	Epidermis	0.245988
Control	Epidermis	0.20423
Control	Epidermis	0.226229
Control	Epidermis	0.186591
Control	Epidermis	0.19796
Control	Epidermis	0.174802
Control	Epidermis	0.170964
Control	Epidermis	0.190226
Control	Epidermis	0.238384
Control	Epidermis	0.233442
Control	Gastrodermis	0.540748
Control	Gastrodermis	0.416129
Control	Gastrodermis	0.460723
Control	Gastrodermis	0.493529
Control	Gastrodermis	0.539907
Control	Gastrodermis	0.537185
Control	Gastrodermis	0.403363
Control	Gastrodermis	0.478381
Control	Gastrodermis	0.673346
Control	Gastrodermis	0.591733
Control	Gastrodermis	0.531745
Control	Gastrodermis	0.566086
Control	Gastrodermis	0.661025
Control	Gastrodermis	0.618462
Control	Gastrodermis	0.556035
Control	Gastrodermis	0.651488
Control	Gastrodermis	0.632161
Control	Gastrodermis	0.437525
Control	Gastrodermis	0.442396
Control	Gastrodermis	0.542761
Control	Gastrodermis	0.386633
Control	Gastrodermis	0.419764
Control	Gastrodermis	0.599126
Control	Gastrodermis	0.47438
Control	Symbiont	4.52908
Control	Symbiont	5.69673
Control	Symbiont	4.21929
Control	Symbiont	3.7537
Control	Symbiont	9.44459
Control	Symbiont	5.86059
Control	Symbiont	11.3868
Control	Symbiont	3.84658
Control	Symbiont	10.9875
Control	Symbiont	3.54136
Control	Symbiont	3.56066
Control	Symbiont	5.38646
Control	Symbiont	4.63731
Control	Symbiont	4.8695
Control	Symbiont	3.98844
Control	Symbiont	4.85379
Control	Symbiont	5.18741
Control	Symbiont	5.38702
Control	Symbiont	9.23101
Control	Symbiont	5.76721
Control	Symbiont	4.30954
Control	Symbiont	4.92784
Control	Symbiont	3.60158
Control	Symbiont	4.62444
Control	Symbiont	4.74296
Control	Symbiont	4.55638
Control	Symbiont	3.75121
Control	Symbiont	2.43963
Control	Symbiont	5.74936
Control	Symbiont	4.39467
Control	Symbiont	5.26616
Control	Symbiont	2.92534
Control	Symbiont	14.2828
Control	Symbiont	4.76472
Control	Symbiont	6.6226
Control	Symbiont	7.15329
Control	Symbiont	5.31949
Control	Symbiont	4.80924
Control	Symbiont	4.88482
Control	Symbiont	1.20003
Control	Symbiont	4.88305
Control	Symbiont	5.25983
Control	Symbiont	4.93494
Control	Symbiont	4.38437
Control	Symbiont	6.74571
Control	Symbiont	5.20685
Control	Symbiont	5.43715
Control	Symbiont	5.00682
Control	Symbiont	3.51909
Control	Symbiont	6.93066
Control	Symbiont	7.07806
Control	Symbiont	6.05078
Control	Symbiont	4.16148
Control	Symbiont	5.49419
Control	Symbiont	5.04169
Control	Symbiont	6.98254
Control	Symbiont	4.5359
Control	Symbiont	6.43657
Control	Symbiont	4.84643
Control	Symbiont	7.1118
Control	Symbiont	6.29217
Control	Symbiont	10.9342
Control	Symbiont	7.13046
Control	Symbiont	6.41658
Control	Symbiont	6.53434
Control	Symbiont	3.85543
Control	Symbiont	6.01423
Control	Symbiont	6.91523
Control	Symbiont	6.31975
Control	Symbiont	3.11187
Control	Symbiont	4.5597
Control	Symbiont	5.10393
Control	Symbiont	6.13506
Control	Symbiont	5.72437
Control	Symbiont	4.87413
Control	Symbiont	7.87165
Control	Symbiont	5.1453
Control	Symbiont	6.84603
Control	Symbiont	4.35862
Control	Symbiont	6.77188
Control	Symbiont	2.74195
Control	Symbiont	2.55662
Control	Symbiont	15.703
Control	Symbiont	6.01046
Control	Symbiont	8.15881
Control	Symbiont	7.2889
Control	Symbiont	5.16936
Control	Symbiont	16.7621
Control	Symbiont	13.3894
Control	Symbiont	5.59577
Control	Symbiont	7.6476
Control	Symbiont	6.61755
Control	Symbiont	10.444
Control	Symbiont	7.08959
Control	Symbiont	4.83768
Control	Symbiont	8.28103
Control	Symbiont	8.58981
Control	Symbiont	8.23726
Control	Symbiont	7.47321
Control	Symbiont	9.28689
Control	Symbiont	7.61812
Control	Symbiont	5.56584
Control	Symbiont	6.74134
Control	Symbiont	4.47231
Control	Symbiont	5.90105
Control	Symbiont	4.80935
Control	Symbiont	6.40179
Control	Symbiont	7.83452
Control	Symbiont	5.52017
Control	Symbiont	7.90355
Control	Symbiont	5.13701
Control	Symbiont	7.98849
Control	Symbiont	9.96236
Control	Symbiont	3.24968
Control	Symbiont	6.42427
Control	Symbiont	10.9524
Control	Symbiont	6.25559
Control	Symbiont	8.96139
Control	Symbiont	9.90875
Control	Symbiont	6.53084
Pyruvate	Epidermis	0.268945
Pyruvate	Epidermis	0.192943
Pyruvate	Epidermis	0.309872
Pyruvate	Epidermis	0.187165
Pyruvate	Epidermis	0.20453
Pyruvate	Epidermis	0.292191
Pyruvate	Epidermis	0.206131
Pyruvate	Epidermis	0.128257
Pyruvate	Epidermis	0.235045
Pyruvate	Epidermis	0.261675
Pyruvate	Epidermis	0.129155
Pyruvate	Epidermis	0.125989
Pyruvate	Epidermis	0.192899
Pyruvate	Epidermis	0.255614
Pyruvate	Epidermis	0.131448
Pyruvate	Epidermis	0.211255
Pyruvate	Epidermis	0.186339
Pyruvate	Epidermis	0.163203
Pyruvate	Epidermis	0.1613
Pyruvate	Epidermis	0.16004
Pyruvate	Epidermis	0.182284
Pyruvate	Epidermis	0.201612
Pyruvate	Epidermis	0.178449
Pyruvate	Epidermis	0.203005
Pyruvate	Gastrodermis	0.822126
Pyruvate	Gastrodermis	0.951037
Pyruvate	Gastrodermis	0.653362
Pyruvate	Gastrodermis	0.860488
Pyruvate	Gastrodermis	0.704892
Pyruvate	Gastrodermis	0.512922
Pyruvate	Gastrodermis	0.644424
Pyruvate	Gastrodermis	0.832201
Pyruvate	Gastrodermis	0.703405
Pyruvate	Gastrodermis	0.702673
Pyruvate	Gastrodermis	0.764032
Pyruvate	Gastrodermis	0.810383
Pyruvate	Gastrodermis	0.878776
Pyruvate	Gastrodermis	0.827227
Pyruvate	Gastrodermis	0.457919
Pyruvate	Gastrodermis	0.535398
Pyruvate	Gastrodermis	0.776854
Pyruvate	Gastrodermis	0.632798
Pyruvate	Gastrodermis	0.557773
Pyruvate	Gastrodermis	0.689654
Pyruvate	Gastrodermis	0.574383
Pyruvate	Gastrodermis	0.512909
Pyruvate	Gastrodermis	0.579611
Pyruvate	Gastrodermis	0.549803
Pyruvate	Symbiont	4.64943
Pyruvate	Symbiont	3.937
Pyruvate	Symbiont	6.22525
Pyruvate	Symbiont	7.7009
Pyruvate	Symbiont	9.2915
Pyruvate	Symbiont	4.53778
Pyruvate	Symbiont	5.66734
Pyruvate	Symbiont	1.54773
Pyruvate	Symbiont	0.63534
Pyruvate	Symbiont	5.56405
Pyruvate	Symbiont	9.35479
Pyruvate	Symbiont	2.79193
Pyruvate	Symbiont	0.862988
Pyruvate	Symbiont	2.31907
Pyruvate	Symbiont	3.38349
Pyruvate	Symbiont	1.43928
Pyruvate	Symbiont	1.20273
Pyruvate	Symbiont	9.32705
Pyruvate	Symbiont	0.707467
Pyruvate	Symbiont	4.50572
Pyruvate	Symbiont	2.82293
Pyruvate	Symbiont	5.58013
Pyruvate	Symbiont	11.2494
Pyruvate	Symbiont	2.50214
Pyruvate	Symbiont	4.96928
Pyruvate	Symbiont	10.086
Pyruvate	Symbiont	12.58
Pyruvate	Symbiont	2.51868
Pyruvate	Symbiont	10.0555
Pyruvate	Symbiont	2.06256
Pyruvate	Symbiont	4.48304
Pyruvate	Symbiont	3.31046
Pyruvate	Symbiont	2.01907
Pyruvate	Symbiont	0.304917
Pyruvate	Symbiont	1.80424
Pyruvate	Symbiont	1.29308
Pyruvate	Symbiont	3.08314
Pyruvate	Symbiont	1.49998
Pyruvate	Symbiont	1.1742
Pyruvate	Symbiont	1.96676
Pyruvate	Symbiont	3.03896
Pyruvate	Symbiont	3.10209
Pyruvate	Symbiont	3.80736
Pyruvate	Symbiont	3.57648
Pyruvate	Symbiont	1.56799
Pyruvate	Symbiont	2.99238
Pyruvate	Symbiont	2.22792
Pyruvate	Symbiont	1.93373
Pyruvate	Symbiont	0.498314
Pyruvate	Symbiont	3.07374
Pyruvate	Symbiont	4.5387
Pyruvate	Symbiont	1.64622
Pyruvate	Symbiont	2.57297
Pyruvate	Symbiont	3.88387
Pyruvate	Symbiont	2.27251
Pyruvate	Symbiont	0.511601
Pyruvate	Symbiont	1.98951
Pyruvate	Symbiont	3.38857
Pyruvate	Symbiont	3.84534
Pyruvate	Symbiont	3.18607
Pyruvate	Symbiont	3.79509
Pyruvate	Symbiont	3.59992
Pyruvate	Symbiont	3.5433
Pyruvate	Symbiont	2.10203
Pyruvate	Symbiont	4.87215
Pyruvate	Symbiont	2.98577
Pyruvate	Symbiont	3.4311
Pyruvate	Symbiont	2.26386
Pyruvate	Symbiont	4.54474
Pyruvate	Symbiont	2.90124
Pyruvate	Symbiont	2.94494
Pyruvate	Symbiont	4.35522
Pyruvate	Symbiont	3.63002
Pyruvate	Symbiont	3.4945
Pyruvate	Symbiont	2.5201
Pyruvate	Symbiont	4.8832
Pyruvate	Symbiont	3.33927
Pyruvate	Symbiont	3.4782
Pyruvate	Symbiont	2.5003
Pyruvate	Symbiont	3.73773
Pyruvate	Symbiont	4.81204
Pyruvate	Symbiont	2.48717
Pyruvate	Symbiont	6.59142
Pyruvate	Symbiont	2.7616
Pyruvate	Symbiont	1.25168
Pyruvate	Symbiont	3.91361
Pyruvate	Symbiont	3.3586
Pyruvate	Symbiont	3.29851
Pyruvate	Symbiont	2.23481
Pyruvate	Symbiont	2.48586
Pyruvate	Symbiont	1.44912
Pyruvate	Symbiont	3.25164
Pyruvate	Symbiont	4.15891
Pyruvate	Symbiont	2.81726
Pyruvate	Symbiont	3.71519
Pyruvate	Symbiont	2.79026
Pyruvate	Symbiont	1.0403
Pyruvate	Symbiont	1.68103
Pyruvate	Symbiont	3.8765
Pyruvate	Symbiont	3.1952
Pyruvate	Symbiont	4.38193
Pyruvate	Symbiont	3.32201
Pyruvate	Symbiont	2.30585
Pyruvate	Symbiont	7.76441
Pyruvate	Symbiont	1.87495
Pyruvate	Symbiont	2.278
Pyruvate	Symbiont	4.07713
Pyruvate	Symbiont	3.09424
Pyruvate	Symbiont	8.50448
Pyruvate	Symbiont	1.10106
Pyruvate	Symbiont	1.24006
Pyruvate	Symbiont	3.71578
Pyruvate	Symbiont	1.39965
Pyruvate	Symbiont	3.75552
Pyruvate	Symbiont	4.00627
Pyruvate	Symbiont	1.94163
Pyruvate	Symbiont	2.08647
Pyruvate	Symbiont	3.19329
Pyruvate	Symbiont	2.49684
Pyruvate	Symbiont	2.72495

## Sheet: Fig. 2A
PAR	Fv/Fm
12.5	0.637
12.5	0.594
12.5	0.599
12.5	0.599
12.5	0.576
12.5	0.618
25	0.582
25	0.558
25	0.563
25	0.554
25	0.553
25	0.547
50	0.525
50	0.534
50	0.55
50	0.543
50	0.558
50	0.582
100	0.565
100	0.516
100	0.493
100	0.531
100	0.462
100	0.545
200	0.504
200	0.481
200	0.498
200	0.449
200	0.471
200	0.48

## Sheet: Fig. 2B
PAR	Gross_Photosynthesis
12.5	3.73032
12.5	2.85527
12.5	5.23125
12.5	5.4715
12.5	3.25948
12.5	NA
25	6.57899
25	5.80884
25	4.29793
25	6.34091
25	6.51647
25	NA
50	6.58328
50	7.75666
50	6.71834
50	11.5343
50	5.05352
50	NA
100	7.2071
100	3.71325
100	5.58784
100	9.45396
100	4.08227
100	NA
200	2.91917
200	4.4686
200	5.08378
200	5.20489
200	3.53034
200	NA

## Sheet: Fig. 2C
PAR	13C_assimilation
12.5	1.85007
12.5	1.80851
12.5	2.15331
12.5	1.47918
12.5	1.50112
12.5	NA
25	2.44442
25	2.79128
25	2.7077
25	2.92376
25	1.5411
25	NA
50	3.36199
50	5.15238
50	1.92035
50	4.05815
50	3.43425
50	NA
100	3.36167
100	5.02169
100	4.37189
100	4.02634
100	2.35824
100	NA
200	2.3443
200	2.27955
200	2.76441
200	1.26158
200	NA
200	NA

## Sheet: Fig. 2D
PAR	CN_ratio
12.5	6.60342
12.5	6.51235
12.5	5.7402
12.5	5.73675
12.5	6.32198
12.5	NA
25	6.18672
25	7.04436
25	7.32465
25	6.17185
25	6.09697
25	NA
50	6.12367
50	7.70255
50	9.64802
50	6.34759
50	6.89438
50	NA
100	6.30431
100	5.82143
100	6.51099
100	5.85632
100	5.98343
100	NA
200	5.25173
200	5.63177
200	5.45352
200	5.29059
200	5.07976
200	NA

## Sheet: Fig. 2E
PAR	Compartment	APE_15N
12.5	Gastrodermis	0.45206
12.5	Gastrodermis	0.479314
12.5	Gastrodermis	0.582309
12.5	Gastrodermis	0.477383
12.5	Gastrodermis	0.595426
12.5	Gastrodermis	0.601989
12.5	Gastrodermis	0.346165
12.5	Gastrodermis	0.495743
12.5	Gastrodermis	0.734384
12.5	Gastrodermis	0.605628
12.5	Gastrodermis	0.57336
12.5	Gastrodermis	0.54525
12.5	Gastrodermis	0.276157
12.5	Gastrodermis	0.153446
12.5	Gastrodermis	0.501968
12.5	Gastrodermis	0.48855
12.5	Symbiont	9.45431
12.5	Symbiont	7.94464
12.5	Symbiont	5.49658
12.5	Symbiont	8.19867
12.5	Symbiont	8.26502
12.5	Symbiont	10.9251
12.5	Symbiont	10.8398
12.5	Symbiont	7.52942
12.5	Symbiont	10.7168
12.5	Symbiont	9.74214
12.5	Symbiont	8.71984
12.5	Symbiont	9.56251
12.5	Symbiont	9.88079
12.5	Symbiont	7.11969
12.5	Symbiont	6.6783
12.5	Symbiont	9.30793
12.5	Symbiont	7.02055
12.5	Symbiont	9.37513
12.5	Symbiont	7.25077
12.5	Symbiont	3.92024
12.5	Symbiont	9.90073
12.5	Symbiont	8.95551
12.5	Symbiont	8.33051
12.5	Symbiont	5.1954
12.5	Symbiont	8.28992
12.5	Symbiont	8.25263
12.5	Symbiont	5.04337
12.5	Symbiont	8.50671
12.5	Symbiont	9.0047
12.5	Symbiont	13.3332
12.5	Symbiont	7.53219
12.5	Symbiont	5.7221
25	Gastrodermis	0.601845
25	Gastrodermis	0.614813
25	Gastrodermis	0.443706
25	Gastrodermis	0.650053
25	Gastrodermis	0.576944
25	Gastrodermis	0.710508
25	Gastrodermis	0.573976
25	Gastrodermis	0.764979
25	Gastrodermis	0.749632
25	Gastrodermis	0.392096
25	Gastrodermis	0.671178
25	Gastrodermis	0.509766
25	Gastrodermis	0.469761
25	Gastrodermis	0.643379
25	Gastrodermis	0.880597
25	Gastrodermis	0.500237
25	Symbiont	5.25184
25	Symbiont	7.20663
25	Symbiont	25.84
25	Symbiont	12.4417
25	Symbiont	8.27362
25	Symbiont	16.5587
25	Symbiont	14.8341
25	Symbiont	10.7565
25	Symbiont	14.1164
25	Symbiont	16.0835
25	Symbiont	17.9163
25	Symbiont	10.0521
25	Symbiont	18.3943
25	Symbiont	15.4019
25	Symbiont	6.82424
25	Symbiont	11.4783
25	Symbiont	12.8843
25	Symbiont	14.0715
25	Symbiont	5.47619
25	Symbiont	11.0864
25	Symbiont	12.8206
25	Symbiont	23.3237
25	Symbiont	4.38635
25	Symbiont	10.4351
25	Symbiont	16.6629
25	Symbiont	6.90428
25	Symbiont	15.7112
25	Symbiont	19.6196
25	Symbiont	15.4016
25	Symbiont	11.194
25	Symbiont	12.9244
25	Symbiont	15.0082
50	Gastrodermis	0.580884
50	Gastrodermis	0.518914
50	Gastrodermis	0.812043
50	Gastrodermis	0.608223
50	Gastrodermis	0.410012
50	Gastrodermis	0.499268
50	Gastrodermis	1.00379
50	Gastrodermis	0.509717
50	Gastrodermis	0.825844
50	Gastrodermis	1.11101
50	Gastrodermis	1.16704
50	Gastrodermis	1.83707
50	Gastrodermis	1.12048
50	Gastrodermis	1.14343
50	Gastrodermis	0.419476
50	Gastrodermis	0.9883
50	Symbiont	10.7267
50	Symbiont	10.0189
50	Symbiont	3.11543
50	Symbiont	12.8072
50	Symbiont	8.66485
50	Symbiont	18.8946
50	Symbiont	13.8513
50	Symbiont	13.8285
50	Symbiont	13.9707
50	Symbiont	6.01764
50	Symbiont	16.6616
50	Symbiont	19.4215
50	Symbiont	5.45055
50	Symbiont	12.6626
50	Symbiont	14.8452
50	Symbiont	13.7534
50	Symbiont	17.716
50	Symbiont	17.5181
50	Symbiont	15.1865
50	Symbiont	10.8259
50	Symbiont	15.7388
50	Symbiont	14.1217
50	Symbiont	9.20433
50	Symbiont	8.19704
50	Symbiont	12.4947
50	Symbiont	9.77422
50	Symbiont	20.944
50	Symbiont	22.8036
50	Symbiont	16.8785
50	Symbiont	13.3343
50	Symbiont	14.2445
50	Symbiont	13.5995
100	Gastrodermis	0.498353
100	Gastrodermis	0.927375
100	Gastrodermis	0.844495
100	Gastrodermis	1.18541
100	Gastrodermis	0.754148
100	Gastrodermis	0.357025
100	Gastrodermis	1.2724
100	Gastrodermis	0.47626
100	Gastrodermis	0.894351
100	Gastrodermis	0.656518
100	Gastrodermis	1.31047
100	Gastrodermis	1.20125
100	Gastrodermis	0.976312
100	Gastrodermis	1.15323
100	Gastrodermis	0.632228
100	Gastrodermis	0.542729
100	Symbiont	10.2587
100	Symbiont	8.31354
100	Symbiont	10.3992
100	Symbiont	11.2146
100	Symbiont	9.88666
100	Symbiont	11.2925
100	Symbiont	10.8466
100	Symbiont	11.4102
100	Symbiont	11.4976
100	Symbiont	6.24329
100	Symbiont	11.6767
100	Symbiont	12.6179
100	Symbiont	14.3728
100	Symbiont	16.2136
100	Symbiont	10.683
100	Symbiont	16.1143
100	Symbiont	9.00705
100	Symbiont	13.7595
100	Symbiont	12.8655
100	Symbiont	11.3137
100	Symbiont	12.8574
100	Symbiont	11.2021
100	Symbiont	10.0631
100	Symbiont	15.2793
100	Symbiont	13.5569
100	Symbiont	10.0087
100	Symbiont	13.577
100	Symbiont	13.1594
100	Symbiont	15.1218
100	Symbiont	13.1944
100	Symbiont	15.5584
100	Symbiont	13.7255
200	Gastrodermis	0.211073
200	Gastrodermis	0.480479
200	Gastrodermis	0.223841
200	Gastrodermis	0.426602
200	Gastrodermis	0.574175
200	Gastrodermis	0.214269
200	Gastrodermis	0.241389
200	Gastrodermis	0.586102
200	Gastrodermis	0.230627
200	Gastrodermis	0.571482
200	Gastrodermis	0.87885
200	Gastrodermis	1.11284
200	Gastrodermis	0.738834
200	Gastrodermis	0.31922
200	Gastrodermis	0.751921
200	Gastrodermis	0.336626
200	Symbiont	13.234
200	Symbiont	15.2804
200	Symbiont	14.5704
200	Symbiont	11.7621
200	Symbiont	9.53095
200	Symbiont	12.9062
200	Symbiont	11.0038
200	Symbiont	14.4027
200	Symbiont	10.2557
200	Symbiont	15.8078
200	Symbiont	5.87643
200	Symbiont	11.4172
200	Symbiont	8.71419
200	Symbiont	14.9998
200	Symbiont	13.3528
200	Symbiont	3.32921
200	Symbiont	14.3932
200	Symbiont	10.0352
200	Symbiont	8.8154
200	Symbiont	8.67767
200	Symbiont	12.2432
200	Symbiont	13.2434
200	Symbiont	2.44664
200	Symbiont	4.43356
200	Symbiont	9.42939
200	Symbiont	3.04131
200	Symbiont	7.11862
200	Symbiont	15.8246
200	Symbiont	5.17601
200	Symbiont	13.0857
200	Symbiont	11.2008
200	Symbiont	4.90991

## Sheet: Fig. 3B
PAR	Symbiont_Density	Mortality
6.25	5.93276	10
6.25	8.16797	NA
6.25	3.71434	NA
6.25	0.93674	NA
6.25	2.21494	NA
12.5	1493.43	3.33333
12.5	2173.36	NA
12.5	2907	NA
12.5	1697.11	NA
12.5	1848.41	NA
25	998.822	3.33333
25	1609.33	NA
25	876.909	NA
25	727.615	NA
25	618.289	NA
50	1061.69	0
50	776.189	NA
50	542.737	NA
50	731.587	NA
50	122.081	NA
100	666.023	0
100	2102.97	NA
100	659.187	NA
100	591.792	NA
100	838.632	NA
200	2376.95	13.3333
200	2391.76	NA
200	1769.68	NA
200	1532.39	NA
200	1912.32	NA
400	608.379	63.3333
400	988.283	NA
400	616.462	NA
400	934.053	NA
400	740.707	NA

## Sheet: Fig. S1A
State	Treatment	Compartment	APE_13C
Aposymbiotic	Pyruvate	Host	0.275462
Aposymbiotic	Pyruvate	Host	0.190574
Aposymbiotic	Pyruvate	Host	0.439298
Aposymbiotic	Pyruvate	Host	0.404074
Aposymbiotic	Pyruvate	Host	0.36326
Aposymbiotic	Pyruvate	Symbiont	NA
Aposymbiotic	Pyruvate	Symbiont	NA
Aposymbiotic	Pyruvate	Symbiont	NA
Aposymbiotic	Pyruvate	Symbiont	NA
Aposymbiotic	Pyruvate	Symbiont	NA
Symbiotic	Pyruvate	Host	0.176248
Symbiotic	Pyruvate	Host	0.218177
Symbiotic	Pyruvate	Host	0.335794
Symbiotic	Pyruvate	Host	0.144677
Symbiotic	Pyruvate	Host	0.176342
Symbiotic	Pyruvate	Symbiont	0.0158565
Symbiotic	Pyruvate	Symbiont	0.014128
Symbiotic	Pyruvate	Symbiont	0.0124845
Symbiotic	Pyruvate	Symbiont	0.0160017
Symbiotic	Pyruvate	Symbiont	0.0168899

## Sheet: Fig. S1B
State	Treatment	Duration	NH4+_Concentration
All	All	0	8.51109
All	All	0	8.0122
All	All	0	10.9202
All	All	0	12.6086
All	All	0	11.9157
Aposymbiotic	Control	3	14.4424
Aposymbiotic	Control	3	8.45565
Aposymbiotic	Control	3	9.53659
Aposymbiotic	Control	3	9.78603
Aposymbiotic	Control	3	9.81375
Aposymbiotic	Control	6	14.4124
Aposymbiotic	Control	6	11.2805
Aposymbiotic	Control	6	12.6386
Aposymbiotic	Control	6	13.1375
Aposymbiotic	Control	6	11.6131
Aposymbiotic	Pyruvate	3	0.55
Aposymbiotic	Pyruvate	3	0.55
Aposymbiotic	Pyruvate	3	0.55
Aposymbiotic	Pyruvate	3	0.55
Aposymbiotic	Pyruvate	3	3.88027
Aposymbiotic	Pyruvate	6	0.55
Aposymbiotic	Pyruvate	6	0.55
Aposymbiotic	Pyruvate	6	1.90798
Aposymbiotic	Pyruvate	6	0.55
Aposymbiotic	Pyruvate	6	1
Symbiotic	Control	3	5.29379
Symbiotic	Control	3	7.0122
Symbiotic	Control	3	8.25942
Symbiotic	Control	3	2.35588
Symbiotic	Control	3	5.54324
Symbiotic	Control	6	1.76497
Symbiotic	Control	6	2.43237
Symbiotic	Control	6	4.34701
Symbiotic	Control	6	4.23614
Symbiotic	Control	6	3.73725
Symbiotic	Pyruvate	3	5.04435
Symbiotic	Pyruvate	3	0.36031
Symbiotic	Pyruvate	3	0.55
Symbiotic	Pyruvate	3	0.55
Symbiotic	Pyruvate	3	0.997783
Symbiotic	Pyruvate	6	0.55
Symbiotic	Pyruvate	6	1.57539
Symbiotic	Pyruvate	6	1.46452
Symbiotic	Pyruvate	6	0.55
Symbiotic	Pyruvate	6	2.24058

[truncated: 8 more sheets: Fig. S1C, Fig. S1D, Fig. S2A, Fig. S2B, Fig. S3A, Fig. S3B, Fig. S5A, Fig. S5B]
